# Supplementary material for: Non-destructive estimation of SPAD and biomass in Lamiophlomis rotata using hyperspectral imaging and deep learning with DRSA-CARS feature selection
Source: Front Plant Sci. 2025 Sep 18;16:1640779. doi: 10.3389/fpls.2025.1640779 (PMC12488700; doi:10.3389/fpls.2025.1640779)
Supplement: Supplementary Table 1 — Hyperparameters and settings of PLSR, SVR, FNN, and CNN models for SPAD prediction. [file Table1.xlsx]

## Sheet: Sheet1
Table S1 Hyperparameters and settings of PLSR, SVR, FNN, and CNN models for SPAD prediction
Models	Target variable	Latent variables (n_comp) / Key parameters	Cross-validation	Parameter search range
PLSR characteristic band	SPAD	n=97	5-fold CV	1-100 latent variables
SVR characteristic band	SPAD	Kernel = RBF C = 100 γ = 0.0001	5-fold CV	C: [0.1, 1, 10, 17, 100]; γ: [0.0001, 0.001, 0.002, 0.01, 0.1]
FNN characteristic band	SPAD	hiddenLayer = 6 trainFcn = 'trainlm' performFcn = 'mse' goal = 1e-6 min_grad = 1e-6 Epochs = 100 Regularization = 0.1 LR = 0.01
CNN characteristic band	SPAD	Conv(3×1,16,'same')-BN-ReLU-MaxPool(2×1,stride 2) Conv(3×1,32,'same')-BN-ReLU FC64-Dropout0.7-FC1-Regression ADAM LR=1e-3 Batch=32 Epochs=125 L2=1e-4
PLSR fusion vegetation index	SPAD	n=8	5-fold CV	1-50 latent variables
SVR fusion vegetation index	SPAD	Kernel = RBF C = 17 γ = 0.0001	5-fold CV	C: [0.1, 1, 10, 17, 100]; γ: [0.0001, 0.001, 0.002, 0.01, 0.1]
FNN fusion vegetation index	SPAD	hiddenLayer = 6 trainFcn = 'trainlm' performFcn = 'mse' goal = 1e-6 min_grad = 1e-6 Epochs = 100 Regularization = 0.1 LR = 0.01
CNN fusion vegetation index	SPAD	Conv(3×1,16,'same')-BN-ReLU-MaxPool(2×1,stride 2) Conv(3×1,32,'same')-BN-ReLU FC64-Dropout0.7-FC1-Regression ADAM LR=1e-3 Batch=32 Epochs=125 L2=1e-4
